# Supplementary material for: Genomic and phenotypic profiling of Staphylococcus aureus isolates from bovine mastitis for antibiotic resistance and intestinal infectivity
Source: BMC Microbiol. 2023 Feb 20;23:43. doi: 10.1186/s12866-023-02785-1 (PMC9940407; doi:10.1186/s12866-023-02785-1)
Supplement: Supplementary file 3 — Additional file 3: Table S1. Metadata of the 43 S. aureus isolates. Table S2. List of antibiotics and antibiotic concentration breakpoints. Table S3. List of a) responses of S. aureus isolates towards antibiotics, and b) prevalence of antibiotic resistant mechanisms. Table S4. List of genes associated to antibiotic resistant mechanisms in S. aureus isolates. Table S5. List of S. aureus isolates with hemolysin production and biofilm formation ability. Table S6. List of genes associated to virulence characteristics in the S. aureus isolates. [file 12866_2023_2785_MOESM3_ESM.xlsx]

## Sheet: Isolate details - Table S1
			Table S1. Metadata of the 43 S. aureus isolates.
	Isolate ID	Isolate notation	Accession no. NCBI	Host	Province of origin	Country of origin	Sample Type	MastitisScore	Sequence Types	Disease/clinical information	Date
	31100823	Sa1	JAANBU000000000	Holstein cattle	Quebec	Canada	L1	0	352	Intramammary infection	2007 March 07		Abbreviations
	30704176	Sa3	JAANBR000000000	Holstein cattle	Quebec	Canada	L2	1	151	Intramammary infection	2007 May 22		M1	day of diagnostic
	41103371	Sa4	JAANCG000000000	Holstein cattle	Atlantic provinces	Canada	L1	0	151	Intramammary infection	2007 June 05		M2	+14 days after diagnostic
	11105244	Sa5	JAANCB000000000	Holstein cattle	Alberta	Canada	V1	missing value	Unknown	Intramammary infection	2007 August 05		L1-L3	during lactation
	10508732	Sa6	JAANCH000000000	Holstein cattle	Alberta	Canada	L1	0	352	Intramammary infection	2007 July 06		T1 and T2	before drying-off
	30300330	Sa7	JAANBN000000000	Holstein cattle	Quebec	Canada	T1	0	352	Intramammary infection	2007 March 19		V1	after calving
	22516824	Sa8	JAANCD000000000	Holstein cattle	Alberta	Canada	M1	2	352	Intramammary infection	2008 July 30
	41704653	Sa9	JAANBZ000000000	Holstein cattle	Alberta	Canada	L2	0	151	Intramammary infection	2007 June 19
	32200324	Sa11	JAANCA000000000	Holstein cattle	Alberta	Canada	T1	0	352	Intramammary infection	2007 March 05
	31713214	Sa12	JAANCC000000000	Holstein cattle	Alberta	Canada	M1	3	352	Intramammary infection	2008 March 29
	22200587	Sa14	JAANCF000000000	Holstein cattle	Ontario	Canada	L1	0	3028	Intramammary infection	2007 April 20
	21608872	Sa16	JAANBM000000000	Holstein cattle	Quebec	Canada	M1	2	151	Intramammary infection	2007 December 27
	31500081	Sa17	JAANBL000000000	Holstein cattle	Quebec	Canada	T1	å	352	Intramammary infection	2007 February 27
	11700739	Sa18	JAANBK000000000	Holstein cattle	Atlantic provinces	Canada	M1	1	2185	Intramammary infection	2008 January 11
	41012475	Sa19	JAANBW000000000	Holstein cattle	Ontario	Canada	M2	missing value	352	Intramammary infection	2008 March 21
	30600096	Sa21	JAANBX000000000	Holstein cattle	Ontario	Canada	T1	0	151	Intramammary infection	2007 February 15
	41302682	Sa22	JAANBY000000000	Holstein cattle	Alberta	Canada	M1	1	151	Intramammary infection	2007 April 27
	30500174	Sa23	JAANBP000000000	Holstein cattle	Quebec	Canada	M1	2	151	Intramammary infection	2007 Macrh 02
	32800326	Sa24	JAANBS000000000	Holstein cattle	Quebec	Canada	M1	2	352	Intramammary infection	2007 Macrh 02
	10303344	Sa25	JAANBO000000000	Holstein cattle	Quebec	Canada	M2	missing value	352	Intramammary infection	2007 June 06
	41000044	Sa27	JAANBI000000000	Holstein cattle	Quebec	Canada	M1	2	151	Intramammary infection	2019 May 27
	51000033	Sa28	JAANBH000000000	Holstein cattle	Quebec	Canada	M1	1	151	Intramammary infection	2019 June 17
	31000024	Sa29	JAANBG000000000	Holstein cattle	Quebec	Canada	M1	2	151	Intramammary infection	2019 July 09
	21000024	Sa30	JAANBF000000000	Holstein cattle	Quebec	Canada	M1	1	352	Intramammary infection	2019 July 16
	31210331	Sa31	JAANBE000000000	Holstein cattle	Atlantic provinces	Canada	M1	3	151	Intramammary infection	2007 December 20
	10812464	Sa1158c	SRR11471981	Bovine	Alberta	Canada	L2	0	8	Intramammary infection	2008 January 30
	11200086	Sa3154	SRR11471968	Bovine	Alberta	Canada	M1	2	351	Intramammary infection	2007 February 21
	40705125	Sa3498	SRR11471966	Bovine	Atlantic provinces	Canada	L1	0	151	Intramammary infection	2007 May 29
	32002607	Sa3213	SRR11471970	Bovine	Quebec	Canada	M1	2	151	Intramammary infection	2007 May 18
	30210004	Sa2978	SRR11471964	Bovine	Quebec	Canada	L1	0	151	Intramammary infection	2008 January 30
	31301213	Sa2539	SRR11471965	Bovine	Quebec	Canada	L1	0	151	Intramammary infection	2007 March 19
	32410242	Sa3370	SRR11471963	Bovine	Quebec	Canada	L1	0	151	Intramammary infection	2008 February 06
	41610503	Sa3511	SRR11471969	Bovine	Atlantic provinces	Canada	M1	1	151	Intramammary infection	2007 November 08
	10213728	Sa3137	SRR11471992	Bovine	Alberta	Canada	T1	0	2270	Intramammary infection	2008 June 10
	10214695	Sa3129	SRR11471990	Bovine	Alberta	Canada	T1	0	2270	Intramammary infection	2008 July 01
	10214701	Sa3131	SRR11471991	Bovine	Alberta	Canada	T1	0	2270	Intramammary infection	2008 July 01
	20608590	Sa3763	SRR11471987	Bovine	Ontario	Canada	M1	1	2187	Intramammary infection	2007 November 23
	40915913	Sa3603	SRR11471979	Bovine	Atlantic provinces	Canada	L3	0	352	Intramammary infection	2008 July 15
	40913704	Sa3489	SRR11471978	Bovine	Atlantic provinces	Canada	L1	0	352	Intramammary infection	2008 June 03
	40913568	Sa3493	SRR11471962	Bovine	Atlantic provinces	Canada	L1	0	352	Intramammary infection	2008 June 03
	32400168	Sa3353	SRR11471959	Bovine	Quebec	Canada	L1	0	352	Intramammary infection	2007 March 05
	31312165	Sa3014	SRR11471958	Bovine	Quebec	Canada	M2	missing value	352	Intramammary infection	2008 February 08
	31310741	Sa3022	SRR11471957	Bovine	Quebec	Canada	M1	2	352	Intramammary infection	2007 November 06

## Sheet: Antibiotic list - Table S2
		Table S2. List of antibiotics and antibiotic concentration breakpoints.
		Concentration (µg)	Abbreviations	Resistant	Intermediate	Susceptibility	E. coli ATCC 25922	S. aureus ATCC 25923	P. aerugenosa ATCC 27853
	Amikacin	30	AK	≤14	15-16	≥17	19-26	20-26	18-26
	Ampicillin	10	AMP	≤28	…...	≥29	16-22	27-35	….
	Apramycin	15	APR	≤13	14-16	≥17	15-20	17-24	13-18
	Bacitracin	130	B	≤8	9-12	≥13	…....	12-22	…...
	Cefazolin	30	CZ	≤14	15-17	≥18	21-27	29-35	…....
	Cefotaxime	30	CTX	≤14	15-22	≥23	29-35	25-31	18-22
	Ceftiofur	30	CF	≤17	18-20	≥21	21-30	21-30	…....
	Chloramphenicol	30	C	≤12	13-17	≥18	21-27	19-26	…....
	Ciprofloxacin	5	CIP	≤15	16-20	≥21	30-40	22-30	25-33
	Erythromycin	15	E	≤13	14-22	≥23	…....	22-30	…......
	Gentamycin	10	CN	≤12	13-14	≥15	19-26	19-27	17-23
	Kanamycin	30	K	≤13	14-17	≥18	17-25	19-26	….....
	Lincomycin	2	MY	≤14	15-20	≥21	…....	24-30	…......
	Neomycin	30	N	≤12	13-17	≥17	17-23	18-26	…......
	Ofloxacin	5	OFX	≤14	15-17	≥18	29-33	24-28	17-21
	Penicillin G	6.26	P	≤28	…...	≥29	…......	26-37	…......
	Spectinomycin	100	SH	≤14	15-17	≥18	….....	….......	…......
	Streptomycin	10	S	≤11	12-14	≥15	12-20	14-22	….....
	Tetracycline	30	TET	≤14	15-18	≥19	18-25	24-30	….....
	Ticarcillin	75	TIC	≤22	…...	≥23	24-30	….....	21-27
	Tilmicosin	15	TIL	≤10	11-13	≥14
	Tobramycin	10	TOB	≤12	13-14	≥15	18-26	19-29	20-26
	Trimethoprim	25	SXT	≤10	11-15	≥16	23-29	24-32	…......
	Vancomycin	30	VA	…...	…....	≥15	…......	17-21	…......

## Sheet: AST, ARM - Table S3
										Table S3. List of a) responses of S. aureus isolates towards antibiotics, and b) prevalence of antibiotic resistant mechanisms.
		a) Antibiotic susceptibility test of S. aureus isolates.																										b) Antibiotic resistance mechanisms in S. aureus isolates.
		Isolate ID	Isolate Notation	Antibiotics																								Efflux activity (tefflux50 % in secs)	ß-lactamase activity (U/mL)
				AK	AMP	APR	B	CZ	CTX	CF	C	CIP	E	CN	K	MY	N	OFX	P	SH	S	TET	TIC	TIL	TOB	SXT	VA
Abbreviations used:		EC ATCC 25922		S	S	S	XX	S	S	S	S	S	S	S	S	XX	S	S	XX	S	S	S	S	XX	S	S	XX	XX	XX
		SA ATCC 25923		S	S	S	S	S	S	S	S	S	S	S	S	S	S	S	S	S	S	S	S	S	S	S	S	N/A	N/A
EC: E.coli		PA ATCC 27853		S	S	S	XX	S	S	S	S	S	S	S	XX	XX	XX	S	XX	XX	XX	S	S	XX	S	S	XX	XX	XX
SA: S. aureus
PA: P. aerugenosa		31100823	Sa1	S	S	S	S	S	S	S	S	S	S	S	S	S	S	S	S	S	S	S	S	S	S	S	S	N/A	N/A
R= Resistant		30704176	Sa3	S	S	S	S	S	S	S	S	S	S	S	S	S	S	S	S	S	S	R	S	S	S	S	S	295.2 secs	N/A
I= Intermediate		41103371	Sa4	S	S	S	S	S	S	S	S	S	S	S	S	S	S	S	S	S	S	S	S	S	S	S	S	N/A	N/A
S= Susceptibility		11105244	Sa5	S	S	S	S	S	S	S	S	S	S	S	S	S	S	S	S	S	S	S	S	S	S	S	S	N/A	N/A
AK = Amikacin		10508732	Sa6	S	S	S	S	S	S	S	S	S	S	S	S	I	S	S	S	I	S	S	S	S	S	S	S	N/A	N/A
AMP = Ampicillin		30300330	Sa7	S	S	S	S	S	S	S	S	S	S	S	S	S	S	S	S	S	S	S	S	S	S	S	S	N/A	N/A
APR = Apramycin		22516824	Sa8	S	S	S	S	S	S	S	S	S	S	S	S	I	S	S	S	I	S	S	S	S	S	S	S	N/A	N/A
B = Bacitracin		41704653	Sa9	S	S	S	S	S	S	S	S	S	S	S	S	S	S	S	S	S	S	R	S	S	S	S	S	1067 secs	N/A
CZ = Cefazolin		32200324	Sa11	S	S	S	S	S	S	S	S	S	S	S	S	I	S	S	S	S	S	S	S	S	S	S	S	N/A	N/A
CTX = Cefotaxime		31713214	Sa12	S	S	S	S	S	S	S	S	S	S	S	S	I	S	S	S	I	S	S	S	S	S	S	S	N/A	N/A
CF = Ceftiofur		22200587	Sa14	S	S	S	S	S	S	S	S	S	S	S	S	S	S	S	S	S	S	S	S	S	S	S	S	N/A	N/A
C = Chloramphenicol		21608872	Sa16	S	S	S	S	S	S	S	S	S	S	S	S	S	S	S	S	I	S	S	S	S	S	S	S	N/A	N/A
CIP = Ciprofloxacin		31500081	Sa17	S	S	S	S	S	S	S	S	S	S	S	S	S	S	S	S	S	S	S	S	S	S	S	S	N/A	N/A
E = Erythromycin		11700739	Sa18	S	S	S	S	S	S	S	S	S	S	S	S	S	S	S	S	S	S	S	S	S	S	S	S	N/A	N/A
CN = Gentamycin		41012475	Sa19	S	S	S	S	S	S	S	S	S	S	S	S	S	S	S	S	S	S	S	S	S	S	S	S	N/A	N/A
K = Kanamycin		30600096	Sa21	S	S	S	S	S	S	S	S	S	S	S	S	S	S	S	S	I	S	S	S	S	S	S	S	N/A	N/A
MY = Lincomycin		41302682	Sa22	S	S	S	S	S	S	S	S	S	S	S	S	S	S	S	S	S	S	S	S	S	S	S	S	N/A	N/A
N =Neomycin		30500174	Sa23	S	S	S	S	S	S	S	S	S	S	S	S	S	S	S	S	I	S	S	S	S	S	S	S	N/A	N/A
OFX = Ofloxacin		32800326	Sa24	S	S	S	S	S	S	S	S	S	S	S	S	I	S	S	S	I	S	S	S	S	S	S	S	N/A	N/A
P = Penicillin		10303344	Sa25	S	S	S	S	S	S	S	S	S	S	S	S	I	S	S	S	I	S	S	S	S	S	S	S	N/A	N/A
SH = Spectinomycin		41000044	Sa27	S	S	S	S	S	S	S	S	S	S	S	S	S	S	S	S	I	S	S	S	S	S	S	S	N/A	N/A
S= Streptomycin		51000033	Sa28	S	S	S	S	S	S	S	S	S	S	S	S	S	S	S	S	S	S	S	S	S	S	S	S	N/A	N/A
TET = Tetracycline		31000024	Sa29	S	S	S	S	S	S	S	S	S	S	S	S	S	S	S	S	S	S	S	S	S	S	S	S	N/A	N/A
TIC = Ticarcillin		21000024	Sa30	S	S	S	S	S	S	S	S	S	S	S	S	I	S	S	S	S	S	S	S	S	S	S	S	N/A	N/A
TIL = Tilmicosin		31210331	Sa31	S	S	S	S	S	S	S	S	S	S	S	S	S	S	S	S	I	S	S	S	S	S	S	S	N/A	N/A
TOB = Tobramycin		10812464	Sa1158c	S	R	S	S	S	I	R	S	S	S	R	R	S	S	S	R	I	S	R	R	S	S	S	S	271.9 secs	50.36 U/mL
SXT = Trimethoprim/Sulfamethoxazole		11200086	Sa3154	S	S	S	S	S	S	S	S	S	S	S	S	I	S	S	S	I	S	S	S	S	S	S	S	N/A	N/A
VA = Vancomycin		40705125	Sa3498	S	S	S	S	S	S	S	S	S	S	S	S	S	S	S	S	S	S	S	S	S	S	S	S	N/A	N/A
		32002607	Sa3213	S	S	S	S	S	S	S	S	S	S	S	S	I	S	S	S	I	S	S	S	S	S	S	S	N/A	N/A
N/A = Not applicable		30210004	Sa2978	S	S	S	S	S	S	S	S	S	S	S	S	I	S	S	S	I	S	S	S	S	S	S	S	N/A	N/A
XX = Untested		31301213	Sa2539	S	S	S	S	S	S	S	S	S	S	S	S	I	S	S	S	S	S	S	S	S	S	S	S	N/A	N/A
		32410242	Sa3370	S	S	S	S	S	S	S	S	S	S	S	S	I	S	S	S	S	S	S	S	S	S	S	S	N/A	N/A
		41610503	Sa3511	S	S	S	S	S	S	S	S	S	S	S	S	I	S	S	S	S	S	S	S	S	S	S	S	N/A	N/A
		10213728	Sa3137	S	S	S	S	S	S	S	S	S	S	S	S	I	S	S	S	I	S	S	S	S	S	S	S	N/A	N/A
		10214695	Sa3129	S	S	S	S	S	S	S	S	S	S	S	S	I	S	S	S	I	S	S	S	S	S	S	S	N/A	N/A
		10214701	Sa3131	S	S	S	S	S	S	S	S	S	S	S	S	S	S	S	S	I	S	S	S	S	S	S	S	N/A	N/A
		20608590	Sa3763	S	S	S	S	S	S	S	S	S	S	S	S	I	S	S	S	S	S	S	S	S	S	S	S	N/A	N/A
		40915913	Sa3603	S	S	S	S	S	S	S	S	S	S	S	S	R	S	S	S	I	S	S	S	S	S	S	S	N/A	N/A
		40913704	Sa3489	S	S	S	S	S	S	S	S	S	S	S	S	R	S	S	S	S	S	S	S	S	S	S	S	3443 secs	N/A
		40913568	Sa3493	S	S	S	S	S	S	S	S	S	S	S	S	R	S	S	S	S	S	S	S	S	S	S	S	N/A	N/A
		32400168	Sa3353	S	S	S	S	S	S	S	S	S	S	S	S	S	S	S	S	S	S	S	S	S	S	S	S	N/A	N/A
		31312165	Sa3014	S	S	S	S	S	S	S	S	S	S	S	S	S	S	S	S	I	S	S	S	S	S	S	S	N/A	N/A
		31310741	Sa3022	S	S	S	S	S	S	S	S	S	S	S	S	I	S	S	S	I	S	S	S	S	S	S	S	N/A	N/A

## Sheet: ABR genes - Table S4
		Table S4. List of genes associated to antibiotic resistant mechanisms in S. aureus isolates.
	Isolate ID	Isolate notation	Antibiotic resistant genes	Product	Resistance
	30704176	Sa3	tet(K)	Tetracycline resistance MFS efflux pump: tet(K)	Tetracyclines
			arlR	MDR regulator: arlR	Multi-drug resistance
			arlS	MDR regulator: arlS	Multi-drug resistance
			dhaP	Phenicol resistance MFS efflux pumps: dhaP	Phenicol
			rlmH	23S rRNA methyltransferases: rlmH	MLS
			tet(38)	Tetracycline efflux MFS transporter tet(38)	Tetracycline
			mepR	Drug and biocide MATE efflux regulator: mepR	Drug and biocide resistance
			mepA	Drug and biocide MATE efflux pumps: mepA	Multi-compound: Drug and biocide resistance
			mepB	Multi-drug MATE efflux pump: mepB	Multi-drug resistance
			norA	Drug and biocide MFS efflux pumps: norA	Multi-compound: Drug and biocide resistance
			mgrA	MDR regulator: mgrA	Multi-drug resistance
			aac3	Aminoglycoside N-acetyltransferases: aac3	Aminoglycosides
			LmrS	Drug and biocide MFS efflux pumps: LmrS	Multi-compound: Drug and biocide resistance
			norB	Drug and biocide MFS efflux pumps: norB	Multi-compound: Drug and biocide resistance
			aph(3')	Aminoglycoside O-phosphotransferases: aph(3')	Aminoglycosides
	31100823, 41103371, 11105244, 10508732, 30300330, 22516824, 41704653, 32200324, 31713214, 22200587, 21608872, 11700739, 41012475, 30600096, 41302682, 30500174, 32800326, 10303344, 41000044, 51000033, 31000024, 21000024, 31210331, 11200086, 40705125, 32002607, 30210004, 31301213, 32410242, 41610503, 10214695, 20608590, 32400168, 31312165, 31310741	Sa1, Sa4, Sa5, Sa6, Sa7, Sa8, Sa9, Sa11, Sa12, Sa14, Sa16, Sa18, Sa19, Sa21, Sa22, Sa23, Sa24, Sa25, Sa27, Sa28, Sa29, Sa30, Sa31, Sa3154, Sa3498, Sa3213, Sa2978, Sa2539, Sa3370, Sa3511, Sa3129, Sa3763, Sa3353, Sa3014, Sa3022	arlR	MDR regulator: arlR	Multi-drug resistance
			arlS	MDR regulator: arlS	Multi-drug resistance
			dhaP	Phenicol resistance MFS efflux pumps: dhaP	Phenicol
			rlmH	23S rRNA methyltransferases: rlmH	MLS
			tet(38)	Tetracycline efflux MFS transporter tet(38)	Tetracycline
			mepR	Drug and biocide MATE efflux regulator: mepR	Drug and biocide resistance
			mepA	Drug and biocide MATE efflux pumps: mepA	Multi-compound: Drug and biocide resistance
			mepB	Multi-drug MATE efflux pump: mepB	Multi-drug resistance
			norA	Drug and biocide MFS efflux pumps: norA	Multi-compound: Drug and biocide resistance
			mgrA	MDR regulator: mgrA	Multi-drug resistance
			aac3	Aminoglycoside N-acetyltransferases: aac3	Aminoglycosides
			LmrS	Drug and biocide MFS efflux pumps: LmrS	Multi-compound: Drug and biocide resistance
			norB	Drug and biocide MFS efflux pumps: norB	Multi-compound: Drug and biocide resistance
			aph(3')	Aminoglycoside O-phosphotransferases: aph(3')	Aminoglycosides
	31500081	Sa17	qacC	Drug and biocide SMR efflux pumps: qacC	Multi-compound: Drug and biocide resistance
			dhaP	Phenicol resistance MFS efflux pumps: dhaP	Phenicol
			rlmH	23S rRNA methyltransferases: rlmH	MLS
			tet(38)	Tetracycline efflux MFS transporter tet(38)	Tetracycline
			mepR	Drug and biocide MATE efflux regulator: mepR	Drug and biocide resistance
			mepA	Drug and biocide MATE efflux pumps: mepA	Multi-compound: Drug and biocide resistance
			mepB	Multi-drug MATE efflux pump: mepB	Multi-drug resistance
			norA	Drug and biocide MFS efflux pumps: norA	Multi-compound: Drug and biocide resistance
			mgrA	MDR regulator: mgrA	Multi-drug resistance
			aac3	Aminoglycoside N-acetyltransferases: aac3	Aminoglycosides
			LmrS	Drug and biocide MFS efflux pumps: LmrS	Multi-compound: Drug and biocide resistance
			arlS	MDR regulator: arlS	Multi-drug resistance
			arlR	MDR regulator: arlR	Multi-drug resistance
			norB	Drug and biocide MFS efflux pumps: norB	Multi-compound: Drug and biocide resistance
			aph(3')	Aminoglycoside O-phosphotransferases: aph(3')	Aminoglycosides
	10812464	Sa1158c	aac3	Aminoglycoside N-acetyltransferases: aac3	Aminoglycosides
			aac(6')	Aminoglycoside N-acetyltransferases: aac(6')	Aminoglycosides
			arlR	MDR regulator: arlR	Multi-drug resistance
			arlS	MDR regulator: arlS	Multi-drug resistance
			blaI	Penicillin binding protein regulator: blaI	Betalactams
			blaR	Penicillin binding protein regulator: blaR	Betalactams
			blaZ	Penicillin binding protein regulator: blaR	Betalactams
			dhaP	Phenicol resistance MFS efflux pumps: dhaP	Phenicol
			fosB	Fosfomycin thiol transferases: fosB	Fosfomycin
			lmrS	Drug and biocide MFS efflux pumps: LmrS	Multi-compound: Drug and biocide resistance
			mecA	Penicillin binding protein:mecA	Betalactams
			mepA	Drug and biocide MATE efflux pumps: mepA	Multi-compound: Drug and biocide resistance
			mepB	Multi-drug MATE efflux pump: mepB	Multi-drug resistance
			mgrA	MDR regulator: mgrA	Multi-drug resistance
			norA	Drug and biocide MFS efflux pumps: norA	Multi-compound: Drug and biocide resistance
			norB	Drug and biocide MFS efflux pumps: norB	Multi-compound: Drug and biocide resistance
			rlmH	23S rRNA methyltransferases: rlmH	MLS
			tet38	Tetracycline efflux MFS transporter tet(38)	Tetracycline
			tetM	Tetracycline resistance ribosomal protection proteins:TETM	Tetracycline
			aph(3')	Aminoglycoside O-phosphotransferases: aph(3')	Aminoglycosides
	40913568, 40915913, 40913704	Sa3493, Sa3603, Sa3489	aac3	Aminoglycoside N-acetyltransferases: aac3	Aminoglycosides
			aph(3')	Aminoglycoside O-phosphotransferases: aph(3')	Aminoglycosides
			arlR	MDR regulator: arlS	Multi-drug resistance
			arlS	MDR regulator: arlR	Multi-drug resistance
			dhaP	Phenicol resistance MFS efflux pumps: dhaP	Phenicol
			lmrS	Drug and biocide MFS efflux pumps: LmrS	Multi-compound: Drug and biocide resistance
			lnuA	Lincosamide nucleotidyltransferases:linA	MLS
			mepA	Drug and biocide MATE efflux pumps: mepA	Multi-compound: Drug and biocide resistance
			mepB	Multi-drug MATE efflux pump: mepB	Multi-drug resistance
			mepR	Drug and biocide MATE efflux regulator: mepR	Drug and biocide resistance
			mgrA	MDR regulator: mgrA	Multi-drug resistance
			norA	Drug and biocide MFS efflux pumps: norA	Multi-compound: Drug and biocide resistance
			norB	Drug and biocide MFS efflux pumps: norB	Multi-compound: Drug and biocide resistance
			rlmH	23S rRNA methyltransferases: rlmH	MLS
			tet38	Tetracycline efflux MFS transporter tet(38)	Tetracycline
	10213728, 10214701	Sa3137, Sa3131	arlR	MDR regulator: arlR	Multi-drug resistance
			arlS	MDR regulator: arlS	Multi-drug resistance
			dhaP	Phenicol resistance MFS efflux pumps: dhaP	Phenicol
			rlmH	23S rRNA methyltransferases: rlmH	MLS
			tet(38)	Tetracycline efflux MFS transporter tet(38)	Tetracycline
			mepR	Drug and biocide MATE efflux regulator: mepR	Drug and biocide resistance
			mepA	Drug and biocide MATE efflux pumps: mepA	Multi-compound: Drug and biocide resistance
			mepB	Multi-drug MATE efflux pump: mepB	Multi-drug resistance
			norA	Drug and biocide MFS efflux pumps: norA	Multi-compound: Drug and biocide resistance
			mgrA	MDR regulator: mgrA	Multi-drug resistance
			aac3	Aminoglycoside N-acetyltransferases: aac3	Aminoglycosides
			lmrS	Drug and biocide MFS efflux pumps: LmrS	Multi-compound: Drug and biocide resistance
			norB	Drug and biocide MFS efflux pumps: norB	Multi-compound: Drug and biocide resistance
			aph(3')	Aminoglycoside O-phosphotransferases: aph(3')	Aminoglycosides
			fosB	Fosfomycin thiol transferases: fosB	Fosfomycin

## Sheet: Virulence factors - Table S5
	Table S5. List of S. aureus isolates with hemolysin production and biofilm formation ability.
		Isolate ID	Isolate notation	Hemolysis manifestation	Biofilm formation
		31100823	Sa1	alpha	MBF
		30704176	Sa3	beta	MBF			ODcut = ODavg of negative control + 3 × standard deviation (SD) of ODs of negative control.
		41103371	Sa4	beta	MBF			OD ≤ ODcut = Non-biofilm-former (NBF)
		11105244	Sa5	alpha	SBF			ODcut < OD ≤ 2 × ODcut = Weak biofilm-former (WBF)
		10508732	Sa6	alpha	WBF			2 × ODcut < OD ≤ 4 × ODcut = Moderate biofilm-former (MBF)
		30300330	Sa7	alpha	MBF			OD >4 × ODcut = Strong biofilm-former (SBF)
		22516824	Sa8	alpha	MBF
		41704653	Sa9	alpha	MBF
		32200324	Sa11	alpha	MBF
		31713214	Sa12	alpha	WBF
		22200587	Sa14	alpha	WBF
		21608872	Sa16	beta	SBF
		31500081	Sa17	alpha	MBF
		11700739	Sa18	alpha	SBF
		41012475	Sa19	alpha	MBF
		30600096	Sa21	beta	MBF
		41302682	Sa22	beta	WBF
		30500174	Sa23	beta	SBF
		32800326	Sa24	alpha	MBF
		10303344	Sa25	alpha	MBF
		41000044	Sa27	alpha	SBF
		51000033	Sa28	alpha	WBF
		31000024	Sa29	beta	WBF
		21000024	Sa30	alpha	MBF
		31210331	Sa31	alpha	MBF
		10812464	Sa1158c	beta	SBF
		11200086	Sa3154	alpha	SBF
		40705125	Sa3498	alpha	WBF
		32002607	Sa3213	alpha	MBF
		30210004	Sa2978	alpha	WBF
		31301213	Sa2539	beta	MBF
		32410242	Sa3370	alpha	MBF
		41610503	Sa3511	alpha	MBF
		10213728	Sa3137	alpha	SBF
		10214695	Sa3129	alpha	SBF
		10214701	Sa3131	alpha	SBF
		20608590	Sa3763	alpha	MBF
		40915913	Sa3603	alpha	MBF
		40913704	Sa3489	alpha	MBF
		40913568	Sa3493	alpha	MBF
		32400168	Sa3353	alpha	MBF
		31312165	Sa3014	alpha	WBF
		31310741	Sa3022	alpha	MBF

## Sheet: Virulence genes - Table S6
			Table S6. List of genes associated to virulence characteristics in the S. aureus isolates.
	Isolate ID	Isolate notation	Adherence				Toxins																				Enzyme		Immune invasion
			Clumping factor	Fibronectin binding proteins	Intercellular adhesin	Staphylococcal protein A	Alpha hemolysin	Beta hemolysin	Gamma hemolysin	Delta hemolysin	Enterotoxin Z	Enterotoxin C bovine variant	Enterotoxin G	Enterotoxin-like K	Enterotoxin-like L	Enterotoxin-like M	Enterotoxin-like N	Enterotoxin-like O	Enterotoxin-like U	Exfoliative toxin type A	Exotoxin	Leukotoxin M	Leukotoxin F'	Leukotoxin D	Leukotoxin E	Toxic shock syndrome toxin	Cysteine protease	Serine protease	Capsule	AdsA	Sbi
	31100823	Sa1	clfA, clfB	fnbA, fnbB	icaA, icaB, icaC, icaD, icaR	xx	hly/hla	hlb	hlgA, hlgB, hlgC	hld	xx	xx	xx	xx	xx	xx	xx	xx	xx	xx	xx	xx	xx	lukD	xx	xx	sspB, sspC	sspA	cap8A, cap8B, cap8C, cap8D, cap8E, cap8F, cap8G, cap8L, cap8M, cap8N, cap8O, cap8P	adsA	sbi
	30704176	Sa3	clfB	xx	icaA, icaB, icaC, icaD, icaR	xx	hly/hla	hlb	hlgA, hlgB, hlgC	hld	xx	xx	xx	xx	xx	xx	xx	xx	xx	xx	xx	xx	xx	lukD	xx	xx	sspB, sspC	sspA	cap8A, cap8B, cap8C, cap8D, cap8E, cap8F, cap8G, cap8H, cap8I, cap8J, cap8K, cap8L, cap8M, cap8N, cap8O, cap8P	adsA	sbi
	41103371	Sa4	clfA, clfB	xx	icaA, icaB, icaC, icaD, icaR	xx	hly/hla	hlb	hlgA, hlgB, hlgC	hld	xx	xx	xx	xx	xx	xx	xx	xx	xx	xx	xx	xx	xx	lukD	xx	xx	sspB, sspC	sspA	cap8A, cap8B, cap8C, cap8D, cap8E, cap8F, cap8G, cap8H, cap8I, cap8J, cap8K, cap8L, cap8M, cap8N, cap8O, cap8P	adsA	xx
	11105244	Sa5	clfA, clfB	fnbA, fnbB	icaA, icaB, icaC, icaD, icaR	xx	hly/hla	hlb	hlgA, hlgB, hlgC	hld	xx	xx	xx	xx	xx	xx	xx	xx	xx	xx	xx	xx	xx	lukD	xx	xx	sspB, sspC	sspA	cap8A, cap8B, cap8C, cap8D, cap8E, cap8F, cap8G, cap8L, cap8M, cap8N, cap8O, cap8P	adsA	xx
	10508732	Sa6	clfA, clfB	fnbA, fnbB	icaA, icaB, icaC, icaD, icaR	spa	hly/hla	hlb	hlgA, hlgB, hlgC	hld	xx	xx	xx	xx	xx	xx	xx	xx	xx	xx	xx	xx	xx	lukD	xx	xx	sspB, sspC	sspA	cap8A, cap8B, cap8C, cap8D, cap8E, cap8F, cap8G, cap8L, cap8M, cap8N, cap8O, cap8P	adsA	xx
	30300330	Sa7	clfA, clfB	fnbA, fnbB	icaA, icaB, icaC, icaD, icaR	spa	hly/hla	hlb	hlgA, hlgB, hlgC	hld	xx	xx	xx	xx	xx	xx	xx	xx	xx	xx	xx	xx	xx	lukD	xx	xx	sspB, sspC	sspA	cap8A, cap8B, cap8C, cap8D, cap8E, cap8F, cap8G, cap8L, cap8M, cap8N, cap8O, cap8P	adsA	xx
	22516824	Sa8	clfA, clfB	fnbA, fnbB	icaA, icaB, icaC, icaD, icaR	spa	hly/hla	hlb	hlgA, hlgB, hlgC	hld	xx	xx	xx	xx	xx	xx	xx	xx	xx	xx	xx	xx	xx	lukD	xx	xx	sspB, sspC	sspA	cap8A, cap8B, cap8C, cap8D, cap8E, cap8F, cap8G, cap8L, cap8M, cap8N, cap8O, cap8P	adsA	xx
	41704653	Sa9	clfA, clfB	xx	icaA, icaB, icaC, icaD, icaR	xx	hly/hla	hlb	hlgA, hlgB, hlgC	hld	xx	xx	xx	xx	xx	xx	xx	xx	xx	xx	xx	xx	xx	lukD	xx	xx	sspB, sspC	sspA	cap8A, cap8B, cap8C, cap8D, cap8E, cap8F, cap8G, cap8H, cap8I, cap8J, cap8K, cap8L, cap8M, cap8N, cap8O, cap8P	adsA	xx
	32200324	Sa11	clfA, clfB	fnbA, fnbB	icaA, icaB, icaC, icaD, icaR	spa	hly/hla	hlb	hlgA, hlgB, hlgC	hld	xx	xx	xx	xx	xx	xx	xx	xx	xx	xx	xx	xx	xx	lukD	xx	xx	sspB, sspC	sspA	cap8A, cap8B, cap8C, cap8D, cap8E, cap8F, cap8G, cap8L, cap8M, cap8N, cap8O, cap8P	adsA	sbi
	31713214	Sa12	clfA, clfB	fnbA, fnbB	icaA, icaB, icaC, icaD, icaR	spa	hly/hla	hlb	hlgA, hlgB, hlgC	hld	xx	xx	xx	xx	xx	xx	xx	xx	xx	xx	xx	xx	xx	lukD	xx	xx	sspB, sspC	sspA	cap8A, cap8B, cap8C, cap8D, cap8E, cap8F, cap8G, cap8L, cap8M, cap8N, cap8O, cap8P	adsA	sbi
	22200587	Sa14	clfA	fnbA, fnbB	icaA, icaB, icaC, icaD, icaR	spa	hly/hla	hlb	hlgA, hlgB, hlgC	hld	xx	xx	xx	xx	xx	xx	xx	xx	xx	xx	xx	xx	xx	lukD	xx	xx	sspB, sspC	sspA	cap8A, cap8B, cap8C, cap8D, cap8E, cap8F, cap8G, cap8L, cap8M, cap8N, cap8O, cap8P	adsA	sbi
	21608872	Sa16	clfA, clfB	xx	icaA, icaB, icaC, icaD, icaR	xx	hly/hla	hlb	hlgA, hlgB, hlgC	hld	xx	xx	xx	xx	xx	xx	xx	xx	xx	xx	xx	xx	xx	lukD	xx	xx	sspB, sspC	sspA	cap8A, cap8B, cap8C, cap8D, cap8E, cap8F, cap8G, cap8H, cap8I, cap8J, cap8K, cap8L, cap8M, cap8N, cap8O, cap8P	adsA	sbi
	31500081	Sa17	clfA, clfB	fnbA, fnbB	icaA, icaB, icaC, icaD, icaR	xx	hly/hla	hlb	hlgA, hlgB, hlgC	hld	xx	xx	xx	xx	xx	xx	xx	xx	xx	xx	xx	xx	xx	lukD	xx	xx	sspB, sspC	sspA	cap8A, cap8B, cap8C, cap8D, cap8E, cap8F, cap8G, cap8L, cap8M, cap8N, cap8O, cap8P	adsA	sbi
	11700739	Sa18	clfA, clfB	fnbA, fnbB	icaA, icaB, icaC, icaD, icaR	xx	hly/hla	hlb	hlgA, hlgB, hlgC	hld	xx	xx	xx	xx	xx	xx	xx	xx	xx	xx	xx	xx	xx	lukD	xx	xx	sspB, sspC	sspA	cap8A, cap8B, cap8C, cap8D, cap8E, cap8F, cap8G, cap8H, cap8I, cap8J, cap8K, cap8L, cap8M, cap8N, cap8O, cap8P	adsA	sbi
	41012475	Sa19	xx	fnbA, fnbB	icaA, icaB, icaC, icaD, icaR	spa	hly/hla	hlb	hlgA, hlgB, hlgC	hld	xx	xx	xx	xx	xx	xx	xx	xx	xx	xx	xx	xx	xx	lukD	xx	xx	sspB, sspC	sspA	cap8A, cap8B, cap8C, cap8D, cap8E, cap8F, cap8G, cap8L, cap8M, cap8N, cap8O, cap8P	adsA	sbi
	30600096	Sa21	clfB	xx	icaA, icaB, icaC, icaD, icaR	xx	hly/hla	hlb	hlgA, hlgB, hlgC	hld	xx	xx	xx	xx	xx	xx	xx	xx	xx	xx	xx	xx	xx	lukD	xx	xx	sspB, sspC	sspA	cap8A, cap8B, cap8C, cap8D, cap8E, cap8F, cap8G, cap8H, cap8I, cap8J, cap8K, cap8L, cap8M, cap8N, cap8O, cap8P	adsA	sbi
	41302682	Sa22	clfB	xx	icaA, icaB, icaC, icaD, icaR	xx	hly/hla	hlb	hlgA, hlgB, hlgC	hld	xx	xx	xx	xx	xx	xx	xx	xx	xx	xx	xx	xx	xx	lukD	xx	xx	sspB, sspC	sspA	cap8A, cap8B, cap8C, cap8D, cap8E, cap8F, cap8G, cap8H, cap8I, cap8J, cap8K, cap8L, cap8M, cap8N, cap8O, cap8P	adsA	sbi
	30500174	Sa23	clfB	xx	icaA, icaB, icaC, icaD, icaR	xx	hly/hla	hlb	hlgA, hlgB, hlgC	hld	xx	xx	xx	xx	xx	xx	xx	xx	xx	xx	xx	xx	xx	lukD	xx	xx	sspB, sspC	sspA	cap8A, cap8B, cap8C, cap8D, cap8E, cap8F, cap8G, cap8H, cap8I, cap8J, cap8K, cap8L, cap8M, cap8N, cap8O, cap8P	adsA	sbi
	32800326	Sa24	clfB	fnbA, fnbB	icaA, icaB, icaC, icaD, icaR	spa	hly/hla	hlb	hlgA, hlgB, hlgC	hld	xx	xx	xx	xx	xx	xx	xx	xx	xx	xx	xx	xx	xx	lukD	xx	xx	sspB, sspC	sspA	cap8A, cap8B, cap8C, cap8D, cap8E, cap8F, cap8G, cap8L, cap8M, cap8N, cap8O, cap8P	adsA	sbi
	10303344	Sa25	clfA, clfB	fnbA, fnbB	icaA, icaB, icaC, icaD, icaR	spa	hly/hla	hlb	hlgA, hlgB, hlgC	hld	xx	xx	xx	xx	xx	xx	xx	xx	xx	xx	xx	xx	xx	lukD	xx	xx	sspB, sspC	sspA	cap8A, cap8B, cap8C, cap8D, cap8E, cap8F, cap8G, cap8L, cap8M, cap8N, cap8O, cap8P	adsA	sbi
	41000044	Sa27	clfB	xx	icaA, icaB, icaC, icaD, icaR	xx	hly/hla	hlb	hlgA, hlgB, hlgC	hld	xx	xx	xx	xx	xx	xx	xx	xx	xx	xx	xx	xx	xx	lukD	xx	xx	sspB, sspC	sspA	cap8A, cap8B, cap8C, cap8D, cap8E, cap8F, cap8G, cap8H, cap8I, cap8J, cap8K, cap8L, cap8M, cap8N, cap8O, cap8P	adsA	sbi
	51000033	Sa28	clfB	xx	icaA, icaB, icaC, icaD, icaR	xx	hly/hla	hlb	hlgA, hlgB, hlgC	hld	xx	xx	xx	xx	xx	xx	xx	xx	xx	xx	xx	xx	xx	lukD	xx	xx	sspB, sspC	sspA	cap8A, cap8B, cap8C, cap8D, cap8E, cap8F, cap8G, cap8H, cap8I, cap8J, cap8K, cap8L, cap8M, cap8N, cap8O, cap8P	adsA	sbi
	31000024	Sa29	clfB	xx	icaA, icaB, icaC, icaD, icaR	xx	hly/hla	hlb	hlgA, hlgB, hlgC	hld	xx	xx	xx	xx	xx	xx	xx	xx	xx	xx	xx	xx	xx	lukD	xx	xx	sspB, sspC	sspA	cap8A, cap8B, cap8C, cap8D, cap8E, cap8F, cap8G, cap8H, cap8I, cap8J, cap8K, cap8L, cap8M, cap8N, cap8O, cap8P	adsA	sbi
	21000024	Sa30	clfA, clfB	fnbA, fnbB	icaA, icaB, icaC, icaD, icaR	spa	hly/hla	hlb	hlgA, hlgB, hlgC	hld	xx	xx	xx	xx	xx	xx	xx	xx	xx	xx	xx	xx	xx	lukD	xx	xx	sspB, sspC	sspA	cap8A, cap8B, cap8C, cap8D, cap8E, cap8F, cap8G, cap8L, cap8M, cap8N, cap8O, cap8P	adsA	sbi
	31210331	Sa31	clfB	xx	icaA, icaB, icaC, icaD, icaR	xx	hly/hla	hlb	hlgA, hlgB, hlgC	hld	xx	xx	xx	xx	xx	xx	xx	xx	xx	xx	xx	xx	xx	lukD	xx	xx	sspB, sspC	sspA	cap8A, cap8B, cap8C, cap8D, cap8E, cap8F, cap8G, cap8H, cap8I, cap8J, cap8K, cap8L, cap8M, cap8N, cap8O, cap8P	adsA	sbi
	10812464	Sa1158c	clfA, clfB	fnbA, fnbB	icaA, icaB, icaC, icaD, icaR	spa	hly/hla	hlb	hlgA, hlgB, hlgC	hld	xx	xx	xx	xx	xx	xx	xx	xx	xx	xx	xx	xx	xx	lukD	xx	xx	sspB, sspC	sspA	cap8A, cap8B, cap8C, cap8D, cap8E, cap8F, cap8G, cap8L, cap8M, cap8N, cap8O, cap8P	adsA	sbi
	11200086	Sa3154	clfA, clfB	xx	icaA, icaB, icaC, icaD, icaR	xx	hly/hla	hlb	hlgA, hlgB, hlgC	hld	xx	sec	xx	xx	sell	xx	xx	xx	xx	xx	xx	xx	xx	lukD	xx	tsst-1	sspB, sspC	sspA	cap8A, cap8B, cap8C, cap8D, cap8E, cap8F, cap8G, cap8H, cap8I, cap8J, cap8K, cap8L, cap8M, cap8N, cap8O, cap8P	adsA	sbi
	40705125	Sa3498	clfB	fnbA, fnbB	icaA, icaB, icaC, icaD, icaR	xx	hly/hla	hlb	hlgA, hlgB, hlgC	hld	xx	xx	xx	xx	xx	xx	xx	xx	xx	xx	xx	xx	xx	lukD	xx	xx	sspB, sspC	sspA	cap8A, cap8B, cap8C, cap8D, cap8E, cap8F, cap8G, cap8H, cap8I, cap8J, cap8K, cap8L, cap8M, cap8N, cap8O, cap8P	adsA	sbi
	32002607	Sa3213	clfB	fnbA, fnbB	icaA, icaB, icaC, icaD, icaR	xx	hly/hla	hlb	hlgA, hlgB, hlgC	hld	xx	xx	xx	xx	xx	xx	xx	xx	xx	xx	xx	xx	xx	lukD	xx	xx	sspB, sspC	sspA	cap8A, cap8B, cap8C, cap8D, cap8E, cap8F, cap8G, cap8H, cap8I, cap8J, cap8K, cap8L, cap8M, cap8N, cap8O, cap8P	adsA	sbi
	30210004	Sa2978	clfB	xx	icaA, icaB, icaC, icaD, icaR	xx	hly/hla	hlb	hlgA, hlgB, hlgC	hld	xx	xx	xx	xx	xx	xx	xx	xx	xx	xx	xx	xx	xx	lukD	xx	xx	sspB, sspC	sspA	cap8A, cap8B, cap8C, cap8D, cap8E, cap8F, cap8G, cap8H, cap8I, cap8J, cap8K, cap8L, cap8M, cap8N, cap8O, cap8P	adsA	sbi
	31301213	Sa2539	clfB	xx	icaA, icaB, icaC, icaD, icaR	xx	hly/hla	hlb	hlgA, hlgB, hlgC	hld	xx	xx	xx	xx	xx	xx	xx	xx	xx	xx	xx	xx	xx	lukD	xx	xx	sspB, sspC	sspA	cap8A, cap8B, cap8C, cap8D, cap8E, cap8F, cap8G, cap8I, cap8J, cap8K, cap8L, cap8M, cap8N, cap8O, cap8P	adsA	sbi
	32410242	Sa3370	clfB	xx	icaA, icaB, icaC, icaD, icaR	xx	hly/hla	hlb	hlgA, hlgB, hlgC	hld	xx	xx	xx	xx	xx	xx	xx	xx	xx	xx	xx	xx	xx	lukD	xx	xx	sspB, sspC	sspA	cap8A, cap8B, cap8C, cap8D, cap8E, cap8F, cap8G, cap8H, cap8I, cap8J, cap8K, cap8L, cap8M, cap8N, cap8O, cap8P	adsA	sbi
	41610503	Sa3511	clfB	xx	icaA, icaB, icaC, icaD, icaR	xx	hly/hla	hlb	hlgA, hlgB, hlgC	hld	xx	xx	xx	xx	xx	xx	xx	xx	xx	xx	xx	xx	xx	lukD	xx	xx	sspB, sspC	sspA	cap8A, cap8B, cap8C, cap8D, cap8E, cap8F, cap8G, cap8H, cap8I, cap8J, cap8K, cap8L, cap8M, cap8N, cap8O, cap8P	adsA	sbi
	10213728	Sa3137	clfA, clfB	xx	icaA, icaB, icaC, icaD, icaR	xx	hly/hla	hlb	hlgA, hlgB, hlgC	hld	xx	xx	xx	xx	xx	xx	xx	xx	xx	xx	xx	xx	xx	lukD	xx	xx	sspB, sspC	sspA	cap8A, cap8B, cap8C, cap8D, cap8E, cap8F, cap8G, cap8L, cap8M, cap8N, cap8O, cap8P	adsA	xx
	10214695	Sa3129	clfA, clfB	fnbA, fnbB	icaA, icaB, icaC, icaD, icaR	xx	hly/hla	hlb	hlgA, hlgB, hlgC	hld	xx	xx	xx	xx	xx	xx	xx	xx	xx	xx	xx	xx	xx	lukD	xx	xx	sspB, sspC	sspA	cap8A, cap8B, cap8C, cap8D, cap8E, cap8F, cap8G, cap8L, cap8M, cap8N, cap8O, cap8P	adsA	xx
	10214701	Sa3131	clfA, clfB	fnbA, fnbB	icaA, icaB, icaC, icaD, icaR	xx	hly/hla	hlb	hlgA, hlgB, hlgC	hld	xx	xx	xx	xx	xx	xx	xx	xx	xx	xx	xx	xx	xx	lukD	xx	xx	sspB, sspC	sspA	cap8A, cap8B, cap8C, cap8D, cap8E, cap8F, cap8G, cap8L, cap8M, cap8N, cap8O, cap8P	adsA	xx
	20608590	Sa3763	clfB	fnbA	icaA, icaB, icaC, icaD, icaR	xx	hly/hla	hlb	hlgA, hlgB, hlgC	hld	xx	xx	xx	xx	xx	xx	xx	xx	xx	xx	xx	xx	xx	lukD	xx	xx	sspB, sspC	sspA	cap8A, cap8B, cap8C, cap8D, cap8E, cap8F, cap8G, cap8L, cap8M, cap8N, cap8O, cap8P	adsA	sbi
	40915913	Sa3603	clfA, clfB	fnbA, fnbB	icaA, icaB, icaC, icaD, icaR	spa	hly/hla	hlb	hlgA, hlgB, hlgC	hld	xx	xx	xx	xx	xx	xx	xx	xx	xx	xx	xx	xx	xx	lukD	xx	xx	sspB, sspC	sspA	cap8A, cap8B, cap8C, cap8D, cap8E, cap8F, cap8G, cap8L, cap8M, cap8N, cap8O, cap8P	adsA	sbi
	40913704	Sa3489	clfB	fnbA, fnbB	icaA, icaB, icaC, icaD, icaR	spa	hly/hla	hlb	hlgA, hlgB, hlgC	hld	xx	xx	xx	xx	xx	xx	xx	xx	xx	xx	xx	xx	xx	lukD	xx	xx	sspB, sspC	sspA	cap8A, cap8B, cap8C, cap8D, cap8E, cap8F, cap8G, cap8L, cap8M, cap8N, cap8O, cap8P	adsA	sbi
	40913568	Sa3493	clfA, clfB	fnbA, fnbB	icaA, icaB, icaC, icaD, icaR	spa	hly/hla	hlb	hlgA, hlgB, hlgC	hld	xx	xx	xx	xx	xx	xx	xx	xx	xx	xx	xx	xx	xx	lukD	xx	xx	sspB, sspC	sspA	cap8A, cap8B, cap8C, cap8D, cap8E, cap8F, cap8G, cap8L, cap8M, cap8N, cap8O, cap8P	adsA	sbi
	32400168	Sa3353	clfA, clfB	fnbA, fnbB	icaA, icaB, icaC, icaD, icaR	spa	hly/hla	hlb	hlgA, hlgB, hlgC	hld	xx	xx	xx	xx	xx	xx	xx	xx	xx	xx	xx	xx	xx	lukD	xx	xx	sspB, sspC	sspA	cap8A, cap8B, cap8C, cap8D, cap8E, cap8F, cap8G, cap8L, cap8M, cap8N, cap8O, cap8P	adsA	sbi
	31312165	Sa3014	clfA, clfB	fnbA, fnbB	icaA, icaB, icaC, icaD, icaR	spa	hly/hla	hlb	hlgA, hlgB, hlgC	hld	xx	xx	xx	xx	xx	xx	xx	xx	xx	xx	xx	xx	xx	lukD	xx	xx	sspB, sspC	sspA	cap8A, cap8B, cap8C, cap8D, cap8E, cap8F, cap8G, cap8L, cap8M, cap8N, cap8O, cap8P	adsA	sbi
	31310741	Sa3022	clfA, clfB	fnbA, fnbB	icaA, icaB, icaC, icaD, icaR	spa	hly/hla	hlb	hlgA, hlgB, hlgC	hld	xx	xx	xx	xx	xx	xx	xx	xx	xx	xx	xx	xx	xx	lukD	xx	xx	sspB, sspC	sspA	cap8A, cap8B, cap8C, cap8D, cap8E, cap8F, cap8G, cap8L, cap8M, cap8N, cap8O, cap8P	adsA	sbi
